# Supplementary material for: The Role of Endogenous Beta-Endorphin and Enkephalins in the Crosstalk Between Ethanol and Morphine
Source: Pharmaceuticals (Basel). 2025 Jan 16;18(1):107. doi: 10.3390/ph18010107 (PMC11768102; doi:10.3390/ph18010107)
Supplement: Supplementary file 1 [file pharmaceuticals-18-00107-s001.zip]

Archive with 1 entries (1 files):
- pharmaceuticals-3368619-supplementary.pdf
